# Supplementary material for: Capacitation induces changes in metabolic pathways supporting motility of epididymal and ejaculated sperm
Source: Front Cell Dev Biol. 2023 Jun 27;11:1160154. doi: 10.3389/fcell.2023.1160154 (PMC10335746; doi:10.3389/fcell.2023.1160154)
Supplement: Supplementary file 1 [file Table2.XLSX]

## Sheet: 6470QQQ_dMRM_Melanie_UterineSpe
Molecule	TYH_A				TYH/BSA/HCO3-_A				TYH_B				TYH/BSA/HCO3-_B				TYH_C				TYH/BSA/HCO3-_C
2-aminoadipate	4727	4659	4788	4576	3901	3797	3005	3988	3480	4319	3639	4181	3871	3269	3511	3624	2763	3271	3012	3746	2638	2678	2449	2626
2'-deoxyadenosine 5'-monophosphate (dAMP)	162	157	259	148	144	224	231	138	794	791	893	558	555	437	501	309	71	71	77	181	74	35	136	22
2'-deoxycytidine 5'-monophosphate (dCMP)	171	192	203	126	275	312	343	230	434	624	489	601	813	1093	978	838	182	143	146	243	205	153	124	206
2'-deoxyinosine	738	1022	981	640	448	539	480	333	919	770	1095	847	695	807	806	744	738	627	649	637	372	700	555	452
2'-deoxyribose 5'-phosphate	1786	1430	1121	1154	1518	1047	1530	1029	8068	7956	8697	6901	7125	6241	7987	6135	388	787	848	825	388	1211	847	616
2'-deoxyuridine	4111	4736	2705	4865	3766	3991	3828	3725	735	1249	1524	1604	1261	1222	974	1128	926	1045	966	1250	800	723	381	406
2'-phosphoglycerate	4987	35696	19358	7622	5060	4250	5527	4519	12715	21273	20684	11709	5485	6362	6284	2981	7304	5805	10353	15441	7973	4150	8163	4845
3'-hydroxyphenylacetate	569	868	1135	886	782	931	677	924	167	189	253	164	227	283	123	159	64	57	41	8	65	13	35	58
5'-hydroxyindoleacetate	1122	1352	1477	991	528	1162	1191	909	238	338	127	279	477	154	423	289	48	74	4	18	32	28	2	56
5'-methylthioadenosine (MTA)	24980	31537	31432	37050	27917	32807	30398	29956	13769	16475	21611	19463	15964	16018	16171	17653	13203	10977	12347	15227	11725	7748	7714	10184
adenine	1230	1543	1080	938	2556	1837	2357	1468	1153	915	820	689	1066	1463	807	959	1057	206	542	533	440	1010	1161	776
adenosine 3',5'-cyclic monophosphate (cAMP)	135	3544	1294	301	17378	2548	12573	5335	175	202	274	69	1056	1334	587	495	611	155	152	846	776	1475	13081	335725
adenosine 5'-diphosphate (ADP)	334	2177	613	653	452	365	587	450	421	747	711	594	356	259	400	371	1462	751	1053	1865	2304	658	1064	1522
adenosine 5'-monophosphate (AMP)	10687	15398	14870	14762	8711	8893	10884	8644	12448	14915	19543	15056	10495	8337	10352	9655	26839	15691	13222	28308	26722	20012	20085	24634
adenosine 5'-triphosphate (ATP)	356	2562	1947	251	410	378	393	366	389	444	500	239	125	241	130	88	285	149	734	509	507	78	157	236
AICAR	4603	5894	6320	4685	4575	4049	2867	4598	2028	1564	1666	1091	1082	1245	1237	1844	1795	1537	1528	1662	988	1308	1024	862
allantoin	8028	6693	7899	7275	6006	5678	6286	6061	1432	1854	1893	1759	1808	1575	1174	1467	436	430	636	531	439	331	253	361
alpha-D(+)mannose 1'-phosphate	1165	2218	1771	2561	1733	1991	2163	2128	2572	2005	2707	2215	3043	3534	3090	1738	1241	1387	1378	1574	1880	1963	3997	1792
alpha-ketoglutarate	18197	23616	23694	17792	17161	19434	19425	17572	19924	19052	19798	19685	12473	12976	12801	13052	17689	21930	20372	12220	9864	10463	5180	11963
arabinose 5'-phosphate	37652	39132	34228	33487	18781	21773	22490	20398	68215	90707	69401	91572	41160	43985	50536	45610	6304	4616	22704	16896	17546	18515	3846	13851
arabitol	439	531	435	576	504	344	334	434	162	322	501	177	358	194	231	328	553	402	351	459	308	255	251	281
asparagine	2265	2506	2262	2549	1494	1508	1433	1668	2430	2831	2463	2401	1688	1988	1675	2027	1215	1695	2282	1493	1306	1217	1479	1384
aspartate	151208	253409	162941	150638	116019	161160	110257	102286	219199	461782	231281	195581	136934	305807	132552	163345	311555	159345	512240	258476	98769	242810	161267	205002
carnitine	4846	4814	4933	5227	4095	3890	3521	3776	2246	3367	3570	2806	2865	2477	2265	2431	7343	6397	6917	7129	5054	5902	8851	4392
citrate	10094724	13312942	12753875	11500773	11272015	11431400	11611063	11533944	6507615	7072333	7217257	6811454	7357792	7409750	7779658	6789809	11084187	11108371	10357675	10510669	11017402	10240626	10013080	10557430
citrulline	910	4868	935	860	793	4332	655	648	1109	1329	1275	1661	577	877	819	706	1217	917	976	1025	576	673	544	452
creatine	28816	31542	33160	31946	27519	27016	26961	27150	21497	24179	24145	25423	23841	22637	22386	24135	46000	47005	41099	47744	40943	40975	40248	38681
cystine	618	595	424	739	359	265	372	261	451	488	456	472	280	455	304	480	345	435	445	349	404	551	459	312
cytidine	3822	3749	4470	4269	2148	3136	3050	3053	3707	3113	3936	2670	3368	3116	3692	4165	4600	6129	5215	5096	3221	3531	2889	2783
D-erythro-dihydrosphingosine	1664	1581	1274	1256	1644	1905	1744	1861	1824	2060	1388	2120	2429	2570	1875	2001	1027	994	1875	1690	1396	1478	1189	1525
fructose 1',6'-diphosphate	1091	1744	2036	1453	1229	1795	1093	852	997	665	1205	711	755	1077	758	894	794	752	637	757	1048	748	946	844
fructose 6'-phosphate	7831	7927	9448	9400	9626	7620	7263	8551	9253	10623	11506	11485	13257	13327	14169	11213	5112	6072	5579	5692	8110	5637	6116	7348
glucose 1'-phosphate	1085	1592	1628	1739	1012	953	1087	1140	1911	2009	1781	2187	1649	1303	1768	1477	1238	1038	1511	1375	960	979	896	668
glucose 6'-phosphate	46693	65247	68863	60760	32682	37020	34409	34342	75488	69698	79696	74817	46463	48361	53566	39017	41811	41456	36608	41883	30114	23753	20544	30072
glutamate	474738	622864	518403	506075	407642	466402	370591	384941	827614	1012596	920055	888585	806817	823387	779396	816525	635628	744505	726014	781501	502184	578856	474767	531319
glutamine	7042	7571	7386	5992	3814	4016	3607	3711	9553	10684	9875	9597	7391	6666	6023	6801	5581	6038	5457	5906	4119	3638	4086	3244
glutathione, oxidized (GSSG)	385	158	289	199	611	406	615	653	4423	3860	4642	5103	6570	6793	7815	6453	559	695	705	461	1275	480	539	965
glycerate	163565	180121	267018	202828	197627	175402	195039	174341	141925	116225	132671	131634	117698	132359	132995	126916	283991	278824	238106	266540	192009	199202	195692	190892
guanine	738	835	952	805	337	410	596	606	190	260	240	414	215	248	38	191	174	298	322	250	239	246	103	398
guanosine	2999	5486	3999	3145	3539	3000	3329	2846	1830	2101	2581	2093	1532	1486	1617	1513	3436	3492	3473	4042	3472	3724	2987	3525
guanosine 5'-monophosphate (GMP)	686	1183	1121	776	632	522	521	553	1569	1582	1969	1939	786	773	837	608	730	600	635	1141	716	485	473	756
histidine	551	1190	542	279	287	1114	153	239	781	1975	917	603	326	935	197	497	499	289	1339	792	156	729	492	334
homocitrate	43176	52271	51954	52862	52377	45839	50003	50173	15192	18596	16835	15228	14860	16652	15083	14211	8326	6323	7021	6649	5777	5767	6645	7318
hypoxanthine	50676	58714	60360	56588	42893	41044	41175	40819	47138	40705	46715	48358	34042	36801	39178	38461	63047	73091	60690	68713	49958	53528	43202	49780
inosine	14138	28336	24367	18579	16817	17540	16887	15224	9596	11139	13283	10028	6497	5593	15710	6817	25707	25393	39790	28734	36110	40631	28990	38607
inosine 5'-monophosphate (IMP)	899	1032	1099	1465	330	300	340	348	1256	1210	1364	1548	654	545	692	915	523	338	317	675	631	369	321	536
kynurenine	706	870	1039	638	510	517	444	482	625	680	592	708	593	551	528	531	505	556	524	544	469	438	329	404
lactate	118963	107085	101293	94306	132212	131066	124314	124880	131139	193676	146005	145137	129974	167014	137315	143156	139193	146692	179190	190372	187590	215413	207510	221660
leucine	524	957	781	331	499	623	490	400	759	1075	750	747	527	738	495	716	962	636	1221	853	395	633	828	668
L-hydroxyglutarate	233297	308715	320368	300302	232875	230084	236235	226033	150523	147268	159895	150497	126570	124963	131343	125939	181117	160921	138934	159249	92351	87997	76341	94445
malate	770955	1418348	1244496	1056407	727257	3760690	772273	686074	1324901	1371594	1727708	1486758	1040759	1075140	1119919	1038122	1299793	1301073	1082465	1174250	764514	743001	636910	793503
methionine	12975	14019	14462	11784	8510	6888	6202	6775	11528	12817	10699	9430	7788	9598	7257	8030	11823	13483	15729	14721	8107	9540	9650	7986
N-acetylglucosamine 1'-phosphate	1920	2035	1779	1741	963	728	688	288	2394	2023	3030	2654	257	985	849	958	1281	1462	1258	1580	1169	477	818	958
N-acetylglucosamine 6'-phosphate	2733	2759	3113	2842	4132	3836	4113	4186	3895	3342	4094	4193	6043	5690	5882	4284	2056	2281	2065	1938	4336	3876	3259	4506
N-acetylglutamate	23540	29590	31166	29941	26208	24201	29076	25834	7724	7596	8274	7475	6435	6726	8240	6850	2997	2978	3223	2275	2425	2094	1968	7607
N-acetylneuraminate	16954	21722	21651	16182	15750	16179	15518	15410	12872	12984	10286	10441	12025	11309	10197	12080	8413	5753	6561	6704	5266	5813	5459	4755
N-carbamoylaspartate	4327	6132	6075	5476	5165	4152	5147	4498	3720	4153	5031	3670	4028	4013	3711	3885	4388	3890	3367	3753	3538	3147	3096	2450
nicotinamide adenine dinucleotide (NAD+)	12460	12125	15231	14083	11291	14164	11376	11095	12006	14924	14823	11483	9852	9094	7738	10273	17760	10009	11355	19181	14104	8583	4451	12234
nicotinate	2447	4219	3813	3687	6150	4544	5496	4917	5520	5838	6239	5366	4218	4005	4122	3708	14365	16907	11490	10915	4909	4903	3670	5116
orotate	333567	399712	432457	406440	332082	343511	350502	342792	171341	175047	204282	174779	156544	155997	164020	164332	464956	477482	418951	452141	367976	358160	305102	366514
pantothenate	36108	46341	46614	43539	36551	42869	40192	37755	23941	23591	25633	24854	22082	23096	24740	22855	22332	22011	19660	20115	16607	16726	13880	17101
phenylalanine	132250	237743	150738	131082	108978	177143	101063	102204	151867	221135	169560	127931	106944	173236	107799	128475	176940	158502	284793	185505	98193	163095	133152	214428
phenylpyruvate	2070	3384	2540	3076	999	2208	1421	975	4275	4298	4359	3628	2051	2912	2841	2950	2367	2375	2878	1355	1634	1847	774	2112
phosphoenolpyruvate (PEP)	965	3251	1920	1071	809	512	870	1009	1737	2088	2463	1971	926	1348	1437	753	538	578	673	911	511	442	737	656
phosphoethanolamine	5687	5679	5676	5768	4170	4097	4636	4150	12978	14538	14103	13282	10078	8913	10551	8184	4634	5601	5457	5127	5110	3988	3697	4445
pyridoxal	4083	4721	5073	4521	3450	3338	3844	4120	4023	3941	3848	4390	2955	2720	3167	3076	1495	2825	2121	1037	1748	1663	546	1734
pyridoxate	65245	77945	82941	78528	66152	68538	66763	63989	16143	16770	16751	16985	14547	14298	15188	15813	3111	2672	3326	3405	2785	2119	2135	2613
riboflavin (Vitamin B2)	3459	4524	4108	4049	2812	3272	2858	2948	755	1072	1100	1227	852	757	878	726	588	496	405	536	552	403	418	469
ribose 5'-phosphate	3836	3771	4263	3777	7771	5723	4332	6712	11944	7522	11872	7683	13026	10660	10925	9095	5429	5688	4234	1639	4900	4225	5436	3221
S-adenosylhomocysteine (SAH)	1482	1508	1434	1498	466	517	420	436	796	909	1169	779	425	394	403	387	343	674	703	436	331	295	210	359
sedoheptulose 7'-phosphate	2690	2867	3029	3010	2551	2668	2706	2618	8547	7840	8383	7992	8489	8536	8598	6168	2049	1874	1726	2251	3112	2839	1777	2456
serine	7207	10344	7530	5578	3518	6302	3445	2905	12322	27146	10358	6956	3130	14870	2959	4988	13513	4784	24283	11057	2576	11966	7604	8602
succinate	427417	593958	543476	541496	525576	529710	554471	503996	507418	519054	631102	529510	464316	502917	488189	493166	1287643	1310482	1091965	1213841	973791	969878	799001	1045841
taurine	1812593	1427024	1502217	1368258	1216829	1071334	1066614	1265603	1718659	1759546	1565614	1539802	1691632	1454699	1530281	1512338	1665297	1740178	1551341	2107732	1390182	1537382	1719193	1328579
taurocholate	26	40	44	33	24	27	31	29	36	37	48	45	39	48	39	46	43	46	36	36	38	33	22	32
threonine	17495	26566	20532	16928	11115	15235	9243	9049	23793	35992	25339	21146	14095	22397	12020	14873	19605	13779	30976	16539	8741	17034	13510	16225
thymidine	3543	4284	2429	3998	3227	4695	4017	4717	2271	2604	2916	2706	2684	2823	2885	2762	1913	2350	2031	2114	877	1022	857	1254
thymine	370	1139	326	528	507	757	445	397	2607	3245	4287	2591	1054	1158	1076	1147	323	259	283	363	58	132	158	186
trans-aconitate	1078136	1295807	1352876	1316786	977885	934943	1016068	993603	618067	651887	689924	684169	511982	515975	560591	472444	1166198	1230303	1090453	1076227	964166	877022	812369	901549
tryptophan	5732	8950	6383	4171	5467	9286	4024	4016	6176	9212	6131	4867	5072	8108	4562	5564	4518	4866	10799	5618	4381	8516	6514	6295
tyrosine	6725	13053	7828	6236	5990	9860	5259	4964	8800	14148	9182	5995	5567	9695	5452	6545	8616	6900	16764	9049	5456	10392	7115	9724
uracil	9781	13011	12829	11394	9393	8796	8889	8509	40432	44875	44352	40186	23544	22612	22072	22132	10487	11575	9494	10058	6002	5818	5731	6260
urate	73231	85517	133165	80109	75058	104700	84671	91903	203489	182803	169538	198567	136278	134881	136835	140719	80800	77656	81453	81882	77614	72452	56873	83766
uridine	60289	83506	81953	74172	56792	56564	51173	52931	57156	55732	61220	59485	64950	63443	65418	64919	102133	101873	88591	94814	68954	66816	58648	59746
uridine 5'-monophosphate (UMP)	3029	5828	4689	5007	2944	2973	3492	2551	16403	17088	20240	21772	13384	13435	16242	10686	4756	3448	4241	4774	2674	2226	2337	2495
xanthine	91763	111954	107098	107993	84670	78949	74097	74442	129908	147791	156070	146570	131754	131575	137016	136640	129346	149353	130210	138166	97633	86353	87044	83530
xanthosine	6864	8464	7519	7107	8504	9282	8574	9007	4707	4989	5284	5143	5591	5395	4907	5437	2202	2222	1870	2063	2144	2125	2253	2514
xylulose 5'-phosphate	9469	4619	4306	3525	2925	2171	1734	1995	9794	14633	8374	13077	4460	2062	4514	4015	1192	2563	3914	3764	2302	2077	838	1130
