# Supplementary material for: Capacitation induces changes in metabolic pathways supporting motility of epididymal and ejaculated sperm
Source: Front Cell Dev Biol. 2023 Jun 27;11:1160154. doi: 10.3389/fcell.2023.1160154 (PMC10335746; doi:10.3389/fcell.2023.1160154)
Supplement: Supplementary file 2 [file Table3.XLSX]

## Sheet: cells
Molecule	HTF_A				HTF/HSA/HCO3-_A				HTF_B				HTF/HSA/HCO3-_B				HTF_C				HTF/HSA/HCO3-_C
adenosine	1594	1713	1891	1150	137	904	235	115	121	111	117	174	5	43	51	19	4975	4495	8168	7723	4939	6582	5244	4298
adenosine 3',5'-cyclic monophosphate (cAMP)	107	136	108	142	259	253	514	391	321	295	231	133	214	436	344	573	137	134	195	152	354	399	373	250
adenosine 5'-monophosphate (AMP)	10047	10583	10487	11799	6468	5872	5523	5642	11288	9014	8017	10681	11036	11877	6981	12682	764	1056	825	1021	353	2801	37	53
adenosine 5'-triphosphate (ATP)	3194	2837	2175	3000	155	4965	139	424	2008	998	318	2895	94	185	1453	96	22386	21979	22425	19907	17118	17500	15724	16096
aspartate	25319	23879	21407	20541	18064	14569	14397	14526	73437	30190	45010	52568	56543	48634	26223	53973	1132	1016	1151	1443	770	1016	1028	1681
carnitine	310	152	260	144	903	903	584	507	1465	1253	1318	1068	2198	1404	2081	1981	64791	49237	59799	399032	52745	90696	100183	40394
citrate	30575	39654	28619	40128	41653	38356	43035	59460	1571926	375745	225975	654230	247154	343115	381341	233888	5471	6228	6223	4715	8984	10152	6595	5265
creatine	785	898	813	649	869	725	548	627	241	198	256	239	418	194	257	122	1590222	1396839	1371542	1887982	560502	985291	591961	463469
fructose 1',6'-diphosphate	1466	1270	837	1149	6	1474	31	138	3149	678	262	2369	173	333	1310	183	1164	1124	464	702	521	2367	36	50
fructose 6'-phosphate	404	336	329	272	206	288	226	273	919	426	288	463	730	509	201	561	5701	4657	5057	5007	1856	2934	1338	1120
glucose 1'-phosphate	113	67	54	77	40	128	176	140	500	175	304	301	388	242	186	168	858	656	649	872	433	745	326	325
glucose 6'-phosphate	5142	4945	5335	5064	1129	1090	991	942	3785	1321	1216	2555	2037	1572	476	1837	8674	8175	8175	6820	2860	3475	2074	1876
glutamate	51698	46860	48737	40661	46124	39821	40258	37574	98279	94893	81104	79817	116878	92923	88398	80907	132607	133434	138995	186716	154995	160239	141143	113092
glutamine	5717	5973	5570	4250	5762	5069	5027	4952	5565	4887	5010	4997	5522	3035	4264	3128	20116	25404	24529	19753	20533	25531	14461	12257
glycerate	21068	21549	19980	18401	13787	15417	13022	14512	8481	7590	5419	6987	7518	9798	7691	8202	15793	15738	14491	15637	13676	12336	16046	14058
guanosine	453	488	489	611	431	422	476	531	1073	1075	1071	1106	1575	1643	1513	1751	1483	1361	1654	1478	1800	1833	1949	1981
guanosine 5'-monophosphate (GMP)	207	188	265	247	80	125	105	85									546	458	682	519	209	308	178	183
inosine	2994	3199	3191	3529	2972	2716	2772	2954	5818	6146	5009	5919	8765	9128	8706	9209	7118	5734	7110	6998	8610	7819	11183	11829
lactate	42361	42403	42089	34182	89088	84390	84451	96847	34477	27291	34816	26922	51292	51337	39198	41824	545357	513537	551784	392653	577042	509966	658158	736092
N-acetylneuraminate	6017	5213	5704	4319	6196	5398	5428	5579	11532	10231	9905	10410	11951	10079	10097	11041	352	439	562	567	526	471	565	201
N-carbamoylaspartate	412	234	317	499	713	411	678	700	188	96	131	97	227	502	192	411	11006	11100	10887	8913	11665	12635	10018	11668
nicotinamide adenine dinucleotide (NAD+)	5479	5753	4945	5341	5096	3085	5461	6238	3719	2875	2551	2900	5356	5420	5673	5065	1562	1286	1379	1715	1342	1174	1715	1735
orotate	951	860	947	929	1436	1563	1369	1596	1348	1329	1422	1237	1949	2090	1743	2002	1893	2259	2311	2330	2087	2260	3292	2714
phosphoethanolamine	6099	6382	6953	5640	4688	4140	3407	4099	5090	2197	1282	2655	2192	1829	1107	1868	56061	43031	46902	56751	46574	50441	47052	62543
ribose 5'-phosphate	846	1053	841	1028	1222	523	1123	1054	1054	471	514	689	809	812	245	636	8881	9475	9865	47700	7465	12567	9763	4664
serine	1114	1108	929	987	748	646	639	666	7294	3432	4562	5107	4315	2961	2134	3975	113589	132304	145622	140382	146655	138176	258950	172346
taurine	4831	5586	5096	3759	3651	3788	4075	3499	5858	4783	5815	6007	4576	2897	3312	3140	11459	10765	12778	38612	10397	14075	12027	6971
threonine	1400	1842	1783	1226	801	959	859	904	9621	5178	6463	7639	6055	4239	3053	5130	135502	114606	118042	171379	72808	89442	87244	76515
tryptophan	466	317	295	351	1360	1016	1231	1222	2754	969	1931	1831	5323	4532	3551	5155	1744	1271	539	3793	833	2268	2551	1977
tyrosine	584	680	601	807	697	633	533	611	3028	2054	2521	2550	2651	2940	1734	2951	1652	1841	1533	1462	1313	1483	960	1104
UDP-galactose	1680	2227	1351	1866	1773	1218	1974	1838	785	294	360	774	693	569	559	984	5825	5519	6465	10815	6576	7307	6969	7317
urate	1907	1971	1705	1807	2172	2227	2266	2168	2625	2579	2205	1954	2738	2794	2272	2579	8765	6225	5141	4388	8750	6652	10395	9633
uridine	1248	1177	1225	1529	999	1177	828	956	5648	6427	5086	5758	5856	6923	6513	6924	2342	2272	2536	2481	1246	1400	1198	1525
xylulose 5'-phosphate	1507	1107	1423	528	550	433	1078	899	1051	436	438	867	415	187	168	534
