# Supplementary material for: Capacitation induces changes in metabolic pathways supporting motility of epididymal and ejaculated sperm
Source: Front Cell Dev Biol. 2023 Jun 27;11:1160154. doi: 10.3389/fcell.2023.1160154 (PMC10335746; doi:10.3389/fcell.2023.1160154)
Supplement: Supplementary file 3 [file Table6.XLSX]

## Sheet: cells
Molecule	HTF_A				HTF/HSA/HCO3-_A				HTF_B				HTF/HSA/HCO3-_B				HTF_C				HTF/HSA/HCO3-_C
adenosine	1234	1475	1562	971	564	358	792	103	161	82	97	85	83	32	42	46	5469	3063	5475	4326	4928	13774	3353	3469
adenosine 3',5'-cyclic monophosphate (cAMP)	103	117	76	108	264	294	422	237	333	320	185	126	402	379	410	391	112	169	180	223	319	150	371	412
adenosine 5'-monophosphate (AMP)	9386	9383	8977	9369	4633	4403	5798	4338	8930	10365	8689	8850	5010	4094	4662	4581	647	819	441	1753	627	12835	405	283
adenosine 5'-triphosphate (ATP)	3984	3514	691	755	142	206	147	376	1904	2278	246	216	71	107	2704	62	13879	14002	13132	13039	12469	14105	9055	9128
aspartate	17476	17315	19745	17121	11848	12650	12682	11496	49375	170006	40459	43780	50746	27092	27992	27881	711	807	893	1081	661	1072	695	1218
carnitine	412	323	388	364	1027	1161	1047	958	740	658	667	610	2030	1585	1967	1262	61413	31954	111594	148965	81926	87219	54458	152147
citrate	34327	34342	25438	25844	36502	38877	36616	37679	134959	276924	69199	83796	131056	143391	196900	149426	1956	2333	2751	2949	6763	8257	8786	8402
creatine	487	653	605	592	607	547	620	515	292	302	176	275	205	140	284	156	741067	656035	714487	1466836	728094	2696887	430120	465303
fructose 1',6'-diphosphate	1082	891	328	265	16	13	38	31	1251	1107	86	133	85	9	1053	57	431	350	223	1212	414	1673	267	499
fructose 6'-phosphate	489	616	492	492	280	207	541	330	479	828	441	484	254	288	310	282	3354	3754	3353	4083	4567	3950	1986	1453
glucose 1'-phosphate	134	132	213	239	102	35	88	105	330	343	231	255	313	176	326	158	657	548	622	1532	736	1817	151	497
glucose 6'-phosphate	7148	7618	7260	6326	1025	983	2349	1191	2090	4075	1987	1811	852	587	712	499	7335	6060	6553	5830	5334	7931	2716	2643
glutamate	42796	48830	42340	44249	38465	41441	37078	34589	92897	117808	87159	81892	83730	85803	72149	70835	108752	116303	116467	133266	118119	142671	122840	140940
glutamine	5384	5066	4820	5244	5535	5869	5744	5377	7064	5879	7077	6325	4270	4836	5331	3613	14473	15656	14998	20527	15251	19966	18002	19586
glycerate	19804	19959	19380	19212	12122	11898	12537	11922	11397	13608	12138	10560	11792	9641	9312	8260	17299	16909	14602	15709	14572	13833	17551	16882
guanosine	267	146	159	162	297	264	194	220	1220	1315	1176	1197	1211	1121	1265	1345	778	715	719	705	952	947	723	1047
guanosine 5'-monophosphate (GMP)	153	176	153	178	60	23	74	57									438	435	381	375	268	670	182	184
inosine	1178	963	1121	1149	1049	941	866	1015	5904	6350	5330	5466	5756	5636	5734	5229	2877	2503	2683	2286	3785	2961	2629	3185
lactate	39181	36468	35592	32659	127240	140662	128116	118119	31280	49958	41313	30297	80305	70832	62830	62781	614879	614518	533707	434121	611136	506568	578551	512354
N-acetylneuraminate	3500	3786	3517	4064	4507	4389	4403	4195	14069	13384	14591	12295	12292	13916	13065	11812	656	826	771	771	447	556	321	431
N-carbamoylaspartate	548	638	532	590	554	358	818	675	216	209	195	134	417	305	310	452	6096	6831	6873	6513	9785	6528	10718	10769
nicotinamide adenine dinucleotide (NAD+)	5696	5164	4835	5434	5103	5294	5780	5181	2915	3034	2659	2323	3683	3736	3897	3274	938	1051	997	902	1126	1208	1093	1050
orotate	714	549	695	565	1131	1032	961	1061	1156	1507	1414	1387	1906	1894	2185	2154	1817	1625	1552	1663	2065	2114	2540	1974
phosphoethanolamine	6123	5888	5673	5959	3221	3433	4709	3234	2241	4703	2981	1637	1492	1071	1412	868	1176443	1178709	807353	903711	1447014	1086891	1249617	1150250
ribose 5'-phosphate	918	951	841	910	1176	1323	2548	1451	781	1148	629	444	250	239	400	291	8573	4884	18638	27013	9112	10705	6787	18364
serine	663	791	811	715	593	666	568	440	4930	14334	4275	3892	3837	2776	2390	1855	83993	80313	78891	81158	87187	79958	96382	92399
taurine	3825	4207	3619	3800	3812	3848	3773	3212	7654	7635	8274	6375	3917	4255	4679	2897	8449	6879	15424	19369	10747	11350	9165	16135
threonine	1326	1339	1383	1307	646	521	796	576	6148	14764	5928	6458	4806	3264	3705	3177	116420	113427	118562	108586	119366	136895	78960	88597
tryptophan	279	200	297	280	809	953	830	946	1523	6846	1316	1517	4417	3245	3825	3342	1973	1157	2782	3080	2264	1723	1298	3653
tyrosine	384	366	518	340	231	239	510	398	2010	7145	1743	2245	2325	1612	1181	1961	398	775	277	735	1253	1224	1084	1138
UDP-galactose	1875	1807	2055	1728	1735	1549	1899	1724	504	909	648	510	1043	646	765	547	4457	5274	4541	4833	5703	5374	5919	7237
urate	1531	1726	1779	1703	2954	1864	2540	2072	1911	3883	2103	2199	3280	2341	2097	2476	5665	5018	4652	3746	6498	4036	5186	4678
uridine	607	549	498	614	568	506	597	661	6020	6212	5046	5482	5546	5258	5053	5989	1913	1723	3135	1432	1612	1857	1527	888
xylulose 5'-phosphate	790	1058	884	1159	1342	1351	2002	899	771	606	866	614	325	63	253	252
