# Supplementary material for: Capacitation induces changes in metabolic pathways supporting motility of epididymal and ejaculated sperm
Source: Front Cell Dev Biol. 2023 Jun 27;11:1160154. doi: 10.3389/fcell.2023.1160154 (PMC10335746; doi:10.3389/fcell.2023.1160154)
Supplement: Supplementary file 5 [file Table4.XLSX]

## Sheet: 6470QQQ_dMRM_Melanie_UterineSpe
Molecule	TYH_A				TYH/BSA/HCO3-_A				TYH_B				TYH/BSA/HCO3-_B				TYH_C				TYH/BSA/HCO3-_C
2'-phosphoglycerate									20922	17651	18162	15585	16617	21804	18119	22204	17532	15047	17339	14103	16412	17531	15603	15414
adenine	676	977	1244	754	1157	1243	1151	1146	1336	1681	1552	1802	2375	3042	2800	3675	2157	2692	3294	2809	2527	2231	1728	1994
adenosine 3',5'-cyclic monophosphate (cAMP)	613	879	791	604	2945	3211	3691	2932	225	262	191	370	1002	1811	1398	1522	447	414	371	338	2332	2116	2503	2913
adenosine 5'-diphosphate (ADP)	2619	5086	9078	7943	1400	1495	1428	1202	6654	3765	3593	2609	1337	2779	1741	3860	2875	1383	4400	2046	1298	1551	826	1242
adenosine 5'-monophosphate (AMP)	44863	54703	61783	59898	62037	58116	64328	61752	29207	33434	31489	28530	24612	30359	23401	33893	29376	29989	33563	30736	27036	25555	23298	24784
adenosine 5'-triphosphate (ATP)	2657	3593	6661	5750	744	621	1087	633	6566	3883	3273	3475	1169	2551	2019	2635	3535	1382	3636	2528	1874	1973	2097	1788
mannose 1'-phosphate	17515	10071	8025	5541	27187	16653	23559	21790	5651	5750	4488	4276	7243	7839	6352	8870	115	242	460	203	2964	3153	3554	4220
arabinose 5'-phosphate
aspartate	53790	29138	33517	16914	19108	24018	22054	28348	23484	21807	18715	25305	20904	35619	16464	26169	21282	20725	20906	19177	17537	17917	13847	20467
carnitine	1310	611	542	142	1421	3070	2398	3250	1313	751	758	655	3561	2321	2281	2102	822	306	543	438	1667	934	1033	733
citrate	264606	295625	487462	310970	709728	682728	810781	664332	297312	230102	206874	215629	782884	1223886	886405	990194	518834	529284	1015093	596677	1517772	1541573	1449126	1592103
dihydroorotate
flavin adenine dinucleotide (FAD)	918	921	963	792	917	903	655	975	607	732	609	584	525	619	528	617	783	677	733	674	582	443	573	531
fructose 1',6'-diphosphate	515	798	976	300	170	512	252	173
fructose 6'-phosphate	12278	11671	12238	9933	18307	19330	20279	21412	6253	6676	5377	4697	8737	8017	6747	8725	5237	3358	4088	3689	7243	7028	7487	7568
glucose 1'-phosphate	1097	1043	1443	940	2119	2653	2171	2124	1278	974	979	979	1457	1166	848	1304
glucose 6'-phosphate	125329	151671	184020	152657	159502	148494	167083	170033	82843	90672	77753	86002	68297	71440	62272	56810	113310	114938	132156	118537	90947	89838	90429	85660
glutamate	77404	52756	47942	30352	38823	45936	42705	57199	46976	43787	41733	43761	36606	48188	34500	51345	43674	39400	45737	36688	28517	24943	23156	26451
glutathione, oxidized (GSSG)	829	737	1059	733	1968	2497	2229	2402	1139	1110	915	696	1806	2359	1532	3082	1963	1458	1992	1141	2182	1486	2124	1838
guanosine	945	1186	2015	1326	1400	1539	1475	2022	685	813	629	801	1114	1727	1213	1606
guanosine 5'-monophosphate (GMP)																	278	439	589	411	283	216	267	272
hypoxanthine	4284	4943	5983	5287	9842	7478	9088	9428	4260	4214	4120	4973	4944	6925	5870	10452	2007	1966	1879	2604	2504	2702	2448	2492
inosine	24156	29262	37133	42579	83054	77346	82304	84176	14328	18420	15816	19209	32707	46772	34269	61699	20044	21765	22865	22613	31836	30016	28727	32623
inosine 5'-diphosphate (IDP)
inosine 5'-monophosphate (IMP)	680	992	1014	1003	982	1136	1091	1066	342	491	351	406	525	768	477	1057	523	321	591	315	509	446	369	390
inosine 5'-triphosphate (ITP)									774	401	517	445	268	422	274	346
kynurenine	289	425	553	467	233	262	341	258
lactate	136164	81596	44680	9784	181136	269749	216069	282461	61423	57296	46355	47557	114232	112697	100312	109287	37167	20477	30124	22475	84090	78489	73045	63798
L-hydroxyglutarate	30730	39636	52749	46537	61018	55259	60799	56795	7202	7666	6533	7988	10484	13797	9871	16164	21949	26066	24169	23858	40148	39994	41883	41993
L-sorbose									331240	302357	315981	277733	283501	222009	236127	203752	308182	245709	271765	255966	230972	204185	198708	180893
malate	58349	63124	133834	105412	105411	64749	119166	76560	16136	18612	14484	19563	17878	30247	20838	32582	54104	69601	72018	73100	47839	52615	50895	54161
maltose	7443	5891	4049	2153	2468	3572	2326	4487	6642	5445	5141	4849	5135	3402	3896	2934	4798	3134	3388	3657	2955	2144	1591	1716
N-carbamoylaspartate	103996	127005	148685	142456	123545	128424	130000	130776	30559	37961	33878	35931	30179	36767	29317	40658	20535	20687	22322	19251	18783	17288	18406	18596
nicotinamide adenine dinucleotide (NAD+)	58715	67560	76463	62664	43041	43141	39431	47713	49692	58777	53503	53488	34778	39626	33770	39857	57261	57023	55795	54516	32819	34130	30224	29824
orotate	384402	457221	518842	537745	505233	489075	497354	491407	137935	165146	154066	164791	145057	171166	139591	189690	220979	239976	237657	229318	215547	213582	210120	210341
pantothenate	1103	1518	1670	1837	2405	1904	1903	1826	472	689	586	591	575	845	471	1238	765	868	821	746	1038	980	986	962
phenylalanine	19598	12833	17555	12267	14842	16969	17412	21922	13401	13147	10701	18175	16989	46626	17494	31702	16563	20557	22456	23654	24949	27609	17640	29531
phosphoenolpyruvate (PEP)	9421	16333	26871	20765	9877	8168	8613	11400	8410	6303	5013	5028	5377	6858	6367	7390	3267	1452	3114	1650	2153	2103	1885	2272
ribose 5'-phosphate	3419	4352	4668	3939	689	1942	1288	2064	3502	3713	3303	3529	1511	2608	2183	3210	2470	2601	3067	2613	1199	726	912	401
S-adenosylhomocysteine (SAH)
sedoheptulose 7'-phosphate
taurine	62074	26411	14673	4703	7327	15405	10893	21724	88227	50690	48826	37477	40409	23108	20823	19236	23491	8077	13946	8299	8257	5180	4576	3959
thymidine
trans-aconitate
tyrosine	1489	1407	2027	1431	1371	1544	1849	2597	1081	807	1057	1811	1194	3686	1285	2086	1679	1653	1659	1920	1755	1800	1091	1791
urate	19591	10636	15435	17435	18972	17857	21294	20010	3532	3987	3028	7632	5354	7218	5180	9239	4674	3873	5199	7090	7772	7683	6772	9446
uridine	4235	6033	8232	7754	9039	6880	7582	7482	5294	5998	4736	5010	4770	6225	5513	8798	2584	2846	3241	3012	2739	2831	2682	3164
uridine 5'-monophosphate (UMP)	387	900	1733	1642	2123	2223	2645	1071
xanthine	8815	8594	11943	9553	9527	8722	10245	12139	6487	5657	5543	6468	4906	7402	6331	10416	2080	2731	2758	3047	2517	3009	2239	3085
xanthosine
xylulose 5'-phosphate
