# Supplementary material for: Capacitation induces changes in metabolic pathways supporting motility of epididymal and ejaculated sperm
Source: Front Cell Dev Biol. 2023 Jun 27;11:1160154. doi: 10.3389/fcell.2023.1160154 (PMC10335746; doi:10.3389/fcell.2023.1160154)
Supplement: Supplementary file 6 [file Table1.XLSX]

## Sheet: 6470QQQ_dMRM_Melanie_UterineSpe
Molecule	TYH_A				TYH/BSA/HCO3-_A				TYH_B				TYH/BSA/HCO3-_B				TYH_C				TYH/BSA/HCO3-_C
2'-phosphoglycerate	8505	8156	8147	8727	7569	7436	8278	7890	29827	16071	7665	5220	4436	1950	1545	631	7747	6878	8502	4963	17676	3775	14507	12498
adenine	2205	2532	2560	3188	3538	5068	2172	2284	384	646	459	664	831	764	1797	591	812	663	1278	840	897	1158	998	1007
adenosine 3',5'-cyclic monophosphate (cAMP)	371	470	308	382	2243	2095	1471	1713	486	388	503	548	1288	1475	1065	1462	644	352	1472	442	2632	1766	2951	2596
adenosine 5'-diphosphate (ADP)	10704	16370	19630	13511	6198	4584	5331	4217	38308	120404	33844	41369	19449	15133	10495	6731	13877	12036	18331	14832	2635	5196	4338	2316
adenosine 5'-monophosphate (AMP)	65621	66291	62399	66749	63307	62466	51753	33486	72185	162590	64089	65513	95887	69839	47017	54756	49352	48023	57400	50583	44924	47569	48459	43701
adenosine 5'-triphosphate (ATP)	9028	14893	28089	11754	4473	4513	5984	7294	8632	19071	5586	10060	1364	897	2387	426	4449	3588	5489	4878	482	1209	959	345
mannose 1'-phosphate	825	1406	1694	1642	2739	3701	5545	3070	3135	1829	1271	2445	4654	5293	4611	4356	2617	352	1001	1030	2799	3824	2948	2943
arabinose 5'-phosphate	25770	22978	17484	8166	5054	4291	4558	2813	4522	13269	9813	11117	2935	3304	2710	3178	12398	11672	15934	10995	4898	8049	4008	5035
aspartate	31147	32813	25751	26514	33651	163256	21750	26385	15477	6663	9672	5019	14192	11486	21765	10185	28502	15041	22105	20069	17838	30937	27354	20440
carnitine	1008	646	619	674	2366	2258	1932	1711	1828	565	770	388	1476	1412	1302	1218	4104	1183	1429	1351	2205	1694	2703	2011
citrate	250576	298553	300467	276612	1117071	1541909	1160412	1126437	649334	601375	618875	633461	2018662	1955719	1732886	1891187	760003	750810	895478	754068	2193413	2786394	2464146	2300662
dihydroorotate									268	531	485	527	385	325	942	290
flavin adenine dinucleotide (FAD)	1554	1659	1710	1233	686	729	1196	786	882	686	717	614	703	755	599	731
fructose 1',6'-diphosphate	842	715	812	670	1043	1089	955	870	239	892	571	547	1549	1405	1549	657	1232	1252	1508	735	2013	1252	1508	735
fructose 6'-phosphate	4652	5504	4058	4182	8805	10406	12442	9300	13311	7813	5972	7135	12331	14054	15330	15812	11141	4562	8086	4049	13316	16498	14859	14108
glucose 1'-phosphate	911	950	889	613	1243	1621	2081	1944	1468	924	1942	2031	4108	4427	3799	3539	3365	1339	2860	2545	4334	5981	4260	3540
glucose 6'-phosphate	102443	107203	118372	100493	80673	99087	105701	101009	69023	98822	76547	86538	66134	65278	84230	61070	95306	95711	111021	92872	79556	80690	93514	72441
glutamate	40642	41671	38422	35700	46909	91748	36232	38938	21938	17822	19442	15190	19279	16679	24041	15641
glutathione, oxidized (GSSG)	752	948	939	771	2248	1388	2084	1447	1574	814	1114	1406	618	691	5799	891	1520	734	1442	1181	1131	1462	1357	1124
guanosine	912	1096	1160	992	914	1037	891	654	821	1023	797	808	929	708	1440	756	781	819	695	667	800	1415	808	639
guanosine 5'-monophosphate (GMP)	539	647	687	601	778	735	425	255	1332	2529	1222	1294	1276	1088	1869	984	1065	980	1246	1165	447	1040	728	527
hypoxanthine	4291	5014	4805	6126	6670	12273	5587	4208	5066	9082	6157	7858	9632	8261	48264	6844	2431	3692	3861	3606	3173	4566	3433	3909
inosine	28460	33416	42587	39978	57657	47091	34775	32617	20739	72355	29718	71991	58488	68171	81982	49574	16328	22582	24400	25031	28721	37853	31060	30922
inosine 5'-diphosphate (IDP)	1271	2119	2231	1566	892	621	556	466	4431	4010	3941	4679	2262	1912	1263	778
inosine 5'-monophosphate (IMP)	733	712	692	710	1692	1007	850	880	2089	2358	1623	1741	2513	1494	1233	1128	1412	582	952	1320	1007	1009	1057	990
inosine 5'-triphosphate (ITP)	1133	1963	4081	1775	599	696	740	882	1195	2769	755	1243	211	81	338	67
kynurenine	190	276	250	264	266	173	221	251	492	682	641	715	539	644	667	472
lactate	60275	46874	29500	17493	102291	94595	75441	55529	64036	17189	9620	15207	66535	62884	85528	67655	81712	29103	51259	36056	107260	100080	128924	99331
L-hydroxyglutarate	7933	7009	8947	8140	10720	10522	8966	7472	15349	17834	15645	16574	29955	26895	66356	27898	29999	32129	40330	34615	60800	67353	63299	55130
L-sorbose	219014	208125	177577	156371	161936	150699	154803	151204	260722	154111	193143	146897	135772	124894	160114	126743	306194	198482	230852	208955	176067	150887	205920	158992
malate	24914	29412	26178	40204	55641	135502	49804	45114	34670	58969	47467	42504	79967	72669	1053558	65301	49632	47375	67674	61763	94471	118822	95246	89579
maltose	6034	4594	3653	2789	3303	1965	2626	2969	9432	4211	6278	4450	3637	3376	8440	2928	9216	5408	6807	5589	4862	2981	5866	4175
N-carbamoylaspartate	27564	28994	30013	31003	26057	23247	23115	19622	58950	65152	61030	63680	61378	59922	43256	54109	30438	28792	35638	28456	26391	31275	30442	27211
nicotinamide adenine dinucleotide (NAD+)	68255	72485	71913	66954	27914	30119	37391	36608	88232	61283	69427	81713	53753	51812	40567	48063
orotate	223465	257086	264991	267386	245928	250597	246384	211889	374389	412112	398648	432648	425232	400361	175287	355211	353523	375418	430527	382581	367495	404605	395367	380828
pantothenate	608	696	736	776	1176	1438	884	798	740	1430	903	1134	1428	1419	13682	1504	825	820	880	805	1345	1565	946	1081
phenylalanine	18740	21300	20315	34808	29694	185908	18795	25828	12735	16626	15176	14864	22043	20507	30809	17768	12725	15373	24168	17267	28739	40814	31533	28559
phosphoenolpyruvate (PEP)	5220	6843	6766	6124	3734	3646	3419	2398	6790	10319	2011	2898	1932	1744	2361	1916	1208	951	1047	768	686	813	1023	708
ribose 5'-phosphate	6352	5994	7332	9935	2971	2596	1707	1644	3204	3390	4501	3298	3906	3605	5655	4837	4407	2773	2918	2390	2471	2520	2553	1962
S-adenosylhomocysteine (SAH)									263	44	53	99	225	198	309	199
sedoheptulose 7'-phosphate	847	1069	796	1227	571	1101	707	490	1008	733	1004	683	1198	1356	6749	1303	161	670	703	811	463	542	577	361
taurine	43138	28868	20411	8816	12910	7498	5954	9406									109613	33351	33370	29266	20614	9993	21840	14085
thymidine									118	149	97	165	210	197	356	267
trans-aconitate	38374	38360	37713	41134	57507	68243	72279	58971	44123	23673	37138	40989	110515	102490	117469	113278	57507	48781	58470	55338	114807	152379	123003	122028
tyrosine	1181	1692	1247	2217	1392	9542	675	1482	936	1329	903	1049	974	867	1592	954	891	908	1542	1088	1893	2529	1807	1821
urate	3398	4327	4855	5786	6402	28046	9171	6258	2890	4982	4406	5532	5646	4800	6658	4519	2408	2008	4340	4234	4048	7403	4978	4169
uridine	2705	3412	3351	4685	5489	6257	4167	2947	3350	6175	5144	6453	6065	5499	5494	5201	1278	2154	2628	1916	2082	2265	2284	2310
uridine 5'-monophosphate (UMP)	327	461	412	1170	2068	1886	1326	1616	1002	1411	1203	1268	1338	1217	19821	985	2577	936	1543	1538	2412	933	2572	2312
xanthine	2656	3520	3732	5385	6363	39150	4411	3540	4507	8478	5645	7709	6753	7424	54665	5486	2127	2124	2807	2279	1876	3185	2601	2230
xanthosine	317	360	284	314	999	849	924	456	441	353	193	247	639	704	56591	748	504	166	329	451	942	682	768	553
xylulose 5'-phosphate	2266	2581	2548	2540	874	762	1021	257	3539	3884	5067	2292	4965	6211	8601	5136	774	4515	4227	3172	1689	3605	526	2208
